# Supplementary material for: Thermodynamic Balance vs. Computational Fluid Dynamics Approach for the Outlet Temperature Estimation of a Benchtop Spray Dryer
Source: Pharmaceutics. 2022 Jan 27;14(2):296. doi: 10.3390/pharmaceutics14020296 (PMC8877328; doi:10.3390/pharmaceutics14020296)
Supplement: Supplementary file 1 [file pharmaceutics-14-00296-s001.zip]

Archive with 1 entries (1 files):
- pharmaceutics-1515125-supplementary.pdf
